# Supplementary material for: Detection of Carbapenem Resistance of Proteus mirabilis Strains Isolated from Foxes, Raccoons and Minks in China
Source: Biology (Basel). 2022 Feb 11;11(2):292. doi: 10.3390/biology11020292 (PMC8869598; doi:10.3390/biology11020292)
Supplement: Supplementary file 1 [file biology-11-00292-s001.zip]

Archive with 1 entries (1 files):
- biology-1535654-supplementary.pdf
